# Supplementary material for: The Moderating Role of Learning Rounds: Effects on Retrieval Practice and Context Dependence in Digital Flashcard Foreign Language Vocabulary Learning
Source: Behav Sci (Basel). 2025 Nov 12;15(11):1540. doi: 10.3390/bs15111540 (PMC12649105; doi:10.3390/bs15111540)
Supplement: Supplementary file 1 [file behavsci-15-01540-s001.zip]

Archive with 1 entries (1 files):
- behavsci-3941710-supplementary.pdf
